# Supplementary material for: Enhanced Sensing Enabled by Multi-Resonant QBIC-EIT and SP-BIC in Pyramidal LiNbO3 Metasurfaces
Source: Sensors (Basel). 2026 Apr 24;26(9):2632. doi: 10.3390/s26092632 (PMC13165597; doi:10.3390/s26092632)
Supplement: Supplementary file 1 [file sensors-26-02632-s001.zip]

Archive with 1 entries (1 files):
- sensors-4237975-supplementary.pdf
